# Supplementary material for: RNA-seq and Mitochondrial DNA Analysis of Adrenal Gland Metastatic Tissue in a Patient with Renal Cell Carcinoma
Source: Biology (Basel). 2022 Apr 13;11(4):589. doi: 10.3390/biology11040589 (PMC9030821; doi:10.3390/biology11040589)
Supplement: Supplementary file 1 [file biology-11-00589-s001.zip]

Archive with 2 entries (2 files):
- Komiyama_Supplymentary.pdf
- Table S2. Gene expression analysis_list of genes..pdf
